# Supplementary material for: Effects of life history strategies and habitats on limb regeneration in plethodontid salamanders
Source: Dev Dyn. 2024 Sep 20;254(5):396–419. doi: 10.1002/dvdy.742 (PMC12047434; doi:10.1002/dvdy.742)
Supplement: Supplementary file 2 — Table S1. Detailed overview of methods applied to each particular specimen. [file DVDY-254-396-s002.xlsx]

## Sheet: Übersicht Paper final (2)
	Specimen number	Species	Death	Limb	Level of Amputation	Note	CT scan unstained					CT scan double stained					Histology	Clearing and staining
							Voltage [kV]	Current [µA]	Exposure duration [ms]	Projections	Resulting Voxel size [µm]	Voltage [kV]	Current [µA]	Exposure duration [ms]	Projections	Resulting Voxel size [µm]
27	27	D. aeneus		LFL	-		90	90	750	1140	6.0	-	-	-	-	-	x (t)
27		D. aeneus		RFL	-	before amputation												x
27		D. aeneus		RFL	Stylopod (1)	after regeneration	90	90	750	1140	6.0	-	-	-	-	-	x (l)
28	28	D. aeneus		LFL	-		90	90	750	1140	5.0	-	-	-	-	-	x (t)
28		D. aeneus		RFL	-	before amputation												x
28		D. aeneus		RFL	Stylopod (2)	after regeneration	90	90	750	1140	5.0	-	-	-	-	-	x (l)
29	29	D. aeneus		RFL	-	before amputation												x
29		D. aeneus		RFL	Zeugopod (1)	after regeneration	-	-	-	-	-	100	135	1000	1140	3.3	x (l)
30	30	D. aeneus		LFL	-		-	-	-	-	-	90	135	1000	1140	4.0
30		D. aeneus		RFL	-	before amputation												x
30		D. aeneus		RFL	Zeugopod (2)	after regeneration	-	-	-	-	-	90	135	1000	1140	3.7	x (l)
1	1	D. monticola		LFL	-		-	-	-	-	-	100	135	1000	1140	4.7	x (t)
1		D. monticola		RFL	-	before amputation												x
1		D. monticola		RFL	Stylopod (1)	after regeneration	-	-	-	-	-	100	135	1000	1140	4.7	x (l)
3	3	D. monticola		LFL	-		90	90	750	1140	9.0	-	-	-	-	-	x (t)
3		D. monticola		RFL	-	before amputation												x
3		D. monticola		RFL	Stylopod (2)	after regeneration	90	90	750	1140	9.0	-	-	-	-	-	x (l)
3		D. monticola		RHL			-	-	-	-	-	80	80	750	1140	3.3
7	7	D. monticola		LFL	-		90	90	750	1140	11.0	-	-	-	-	-	x (t)
7		D. monticola		RFL	-	before amputation												x
7		D. monticola		RFL	Zeugopod (3)	after regeneration	90	90	750	1140	11.0	-	-	-	-	-	x (l)
8	8	D. monticola		LFL	-		-	-	-	-	-	90	100	750	1140	7.1	x (t)
8		D. monticola		RFL	Autopod (1)	after regeneration	-	-	-	-	-	90	150	750	1140	6.6	x (l)
9	9	D. monticola	Ɨ	RFL	Autopod (2)	after regeneration	-	-	-	-	-	-	-	-	-	-	x (l)
10	10	D. monticola	Ɨ	RFL	Autopod (3)	after regeneration	-	-	-	-	-	-	-	-	-	-	x (l)
19	19	D. monticola		RFL	-		-	-	-	-	-	90	100	750	1140	7.0	x (t)
19		D. monticola		LHL	-	LHL misses 5th toe	-	-	-	-	-	90	80	750	1140	8.0	x (l)
19		D. monticola		RHL	-	before amputation
19		D. monticola		RHL	Zeugopod	co-lateral, after amputation	-	-	-	-	-	90	80	750	1140	8.0	x (l)
4	4	D. ocoee		LFL	-		90	150	750	1140	5.7	-	-	-	-	-	x (t)
4		D. ocoee		RFL	-	before amputation												x
4		D. ocoee		RFL	Stylopod (2)	after regeneration	90	150	750	1140	5.7	-	-	-	-	-	x (l)
5	5	D. ocoee		LFL	-		100	100	750	1140	6.2	-	-	-	-	-
5		D. ocoee		RFL	-	before amputation												(x)
5		D. ocoee		RFL	Zeugopod (1)	after regeneration	100	100	750	1140	6.2	-	-	-	-	-	x (l)
6	6	D. ocoee		LFL	-		90	90	750	1140	8.0	-	-	-	-	-
6		D. ocoee		RFL	-	before amputation												x
6		D. ocoee		RFL	Zeugopod (2)	after regeneration	90	90	750	1140	8.0	90	100	750	1140	4.0	x (t)
15	15	D. ocoee		LFL	-		100	150	750	1140	6.4	-	-	-	-	-
15		D. ocoee		RFL	Autopod (1)	after regeneration	100	150	750	1140	6.4	-	-	-	-	-		x
16	16	D. ocoee		LFL	-		100	100	750	1140	7.5	-	-	-	-	-
16		D. ocoee		RFL	Autopod (2)	after regeneration	100	100	750	1140	7.5	90	125	1000	1140	3.7	x (l)
17	17	D. ocoee		LFL	-		100	150	750	1140	4.3	100	150	750	1140	3.3
17		D. ocoee		RFL	-	before amputation												x
17		D. ocoee		RFL	Stylopod (3)	after regeneration	100	150	750	1140	4.3	100	150	750	1140	3.3	x (t)
18	18	D. ocoee		LFL	-		100	150	750	1140	4.7	-	-	-	-	-
18		D. ocoee		RFL	-	before amputation												x
18		D. ocoee		RFL	Zeugopod (3)	after regeneration	100	150	750	1140	4.7	-	-	-	-	-		x
20	20	D. ocoee		LFL	-	before amputation												x
20		D. ocoee		LFL	Zeugopod (1)	co-lateral, after amputation	90	150	750	1140	7.1	90	125	1000	1140	3.3	x (t)
20		D. ocoee		RFL	-	short digit 1	90	150	750	1140	7.1	90	125	1000	1140	2.9	x (l)
20		D. ocoee		LHL			90	150	750	1140	8.2	-	-	-	-	-
21	21	D. ocoee		LFL			90	90	750	1140	5.6	-	-	-	-	-
21		D. ocoee		LHL	-	4th digit skinned with bone sticking out	90	90	750	1140	7.6	-	-	-	-	-	x (l)
21		D. ocoee		RHL	-	before amputation												x
21		D. ocoee		RHL	Zeugopod (2)	co-lateral, after amputation	90	90	750	1140	7.6	-	-	-	-	-	x (l)
22	22	D. ocoee		LFL	-	before amputation												x
22		D. ocoee		LFL	Zeugopod (3)	co-lateral, after amputation	90	90	750	1140	7.4	-	-	-	-	-		x
22		D. ocoee		RFL	-	2nd digit shortened	90	90	750	1140	7.4	-	-	-	-	-		x
23	23	D. ocoee		LFL	-	before amputation												x
23		D. ocoee		LFL	Zeugopod (4)	co-lateral, after amputation	90	100	750	1140	5.4	-	-	-	-	-	x (l)
23		D. ocoee		RFL	-	hand is much smaller than left	90	100	750	1140	5.4	-	-	-	-	-	x (t)
23		D. ocoee		LHL	-	skin bitten off around stylopod	90	100	750	1140	7.0	-	-	-	-	-
24	24	D. ocoee		LFL	-	all toes shortened	100	135	750	1140	5.3	90	120	750	1140	4.8	x (l)
24		D. ocoee		RFL	-	before amputation												x
24		D. ocoee		RFL	Zeugopod (5)	co-lateral, after amputation	100	135	750	1140	5.3	90	100	750	1140	4.8	x (l)
25	25	D. ocoee		LFL	-	2nd digit bitten in middle [fresh wound], 4th digit maybe bitten	90	90	750	1140	5.6	-	-	-	-	-	x (t)
25		D. ocoee		RFL	-	before amputation												x
25		D. ocoee		RFL	Zeugopod (6)	co-lateral, after amputation	90	90	750	1140	5.6	-	-	-	-	-	x (l)
26	26	D. ocoee		LFL	-	stylopod area fat	90	90	750	1140	7.6	90	100	750	1140	6.0	x (t)
26		D. ocoee		RFL	-	2nd digit bite wound	90	90	750	1140	7.6	90	100	750	1140	4.6	x (t)
26		D. ocoee		LHL	-	first digit shortened	90	90	750	1140	8.0	-	-	-	-	-	x (l)
26		D. ocoee		RHL	-	before amputation												x
26		D. ocoee		RHL	Zeugopod (7)	co-lateral, after amputation	90	90	750	1140	8.0	-	-	-	-	-	x (l)
37	37	D. ocoee		LFL	-	before amputation												x
37		D. ocoee		LFL	Zeugopod (8)	co-lateral, after amputation	90	90	750	1140	7.0	90	100	750	1140	4.6	x (t)
37		D. ocoee		RFL	-	digit 1 and 2 shortened	90	90	750	1140	7.0	90	100	750	1140	4.6	x (t)
51		D. quadramaculatus	Ɨ	RFL	-	before amputation												x
51		D. quadramaculatus	Ɨ	RFL	Stylopod (1)		-	-	-	-	-	-	-	-	-	-
52		D. quadramaculatus		LFL	-		90	90	750	1140	16.0	-	-	-	-	-	x (t)
52		D. quadramaculatus		RFL	-	before amputation												x
52		D. quadramaculatus		RFL	Stylopod (2)		90	90	750	1140	16.0	90	150	750	1140	7.2	x (l)
53		D. quadramaculatus		LFL	-		90	90	750	1140	16.6	-	-	-	-	-
53		D. quadramaculatus		RFL	-	before amputation												x
53		D. quadramaculatus		RFL	Stylopod (3)		90	90	750	1140	16.6	-	-	-	-	-	x (l)
54		D. quadramaculatus		LFL	-		90	90	750	1140	15.0	-	-	-	-	-
54		D. quadramaculatus		RFL	-	before amputation												x
54		D. quadramaculatus		RFL	Zeugopod (1)		90	90	750	1140	15.0	-	-	-	-	-	x (l)
55		D. quadramaculatus		RFL	-	before amputation												x
55		D. quadramaculatus	Ɨ	RFL	Zeugopod (2)		-	-	-	-	-	-	-	-	-	-	x (l)
56		D. quadramaculatus		LFL	-		90	90	750	1140	14.0	-	-	-	-	-	x (t)
56		D. quadramaculatus		RFL	-	before amputation												x
56		D. quadramaculatus		RFL	Zeugopod (3)		90	90	750	1140	14.0	90	150	750	1140	6.0	x (l)
57		D. quadramaculatus	Ɨ	RFL	Autopod (1)		-	-	-	-	-	-	-	-	-	-	x (l)
58		D. quadramaculatus		LFL	-		90	90	750	1140	15.0	-	-	-	-	-
58		D. quadramaculatus		RFL	Autopod (2)		90	90	750	1140	15.0	-	-	-	-	-	x (l)
42		P. metcalfi	Ɨ	RFL		before amputation												x
42		P. metcalfi	Ɨ	RFL	Stylopod (1)		-	-	-	-	-	-	-	-	-	-
43		P. metcalfi	Ɨ	LFL		before amputation												(x)
43		P. metcalfi	Ɨ	RFL		before amputation												x
43		P. metcalfi	Ɨ	RFL	Stylopod (2)		-	-	-	-	-	-	-	-	-	-
44		P. metcalfi		LFL	-		90	100	750	1140	8.0	-	-	-	-	-
44		P. metcalfi		RFL	-	before amputation												x
44		P. metcalfi		RFL	Stylopod (3)		90	100	750	1140	8.0	-	-	-	-	-		x
45		P. metcalfi	Ɨ	RFL	-	before amputation												x
45		P. metcalfi	Ɨ	RFL	Zeugopod (1)		-	-	-	-	-	-	-	-	-	-
46		P. metcalfi	Ɨ	RFL	-	before amputation												x
46		P. metcalfi	Ɨ	RFL	Zeugopod (2)		-	-	-	-	-	-	-	-	-	-
47		P. metcalfi	Ɨ	RFL	-	before amputation												x
47		P. metcalfi	Ɨ	RFL	Zeugopod (3)		-	-	-	-	-	-	-	-	-	-
48		P. metcalfi		LFL	-		90	100	750	1140	8.0	-	-	-	-	-
48		P. metcalfi		RFL	Autopod (1)		90	100	750	1140	8.0	-	-	-	-	-		x
49		P. metcalfi		RFL	Autopod (2)		-	-	-	-	-	90	150	750	1140	7.1	x (l)
11		P. shermani		LFL	-		100	135	750	1140	11.4	-	-	-	-	-
11		P. shermani		RFL	-	before amputation												x
11		P. shermani		RFL	Stylopod (1)		100	135	750	1140	11.4	90	100	750	1140	5.0	x (l)
12		P. shermani	Ɨ	LFL	-		90	90	750	1140	8.0	-	-	-	-	-
12		P. shermani	Ɨ	RFL	-	before amputation												x
12		P. shermani	Ɨ	RFL	Stylopod (2)		90	90	750	1140	8.0	-	-	-	-	-
13		P. shermani		LFL	-		90	80	750	1140	13.0	-	-	-	-	-	x (t)
13		P. shermani		RFL	-	before amputation												x
13		P. shermani		RFL	Zeugopod (1)		90	80	750	1140	13.0	-	-	-	-	-	x (l)
14		P. shermani	Ɨ	LFL	-		90	90	750	1140	14.0	-	-	-	-	-
14		P. shermani	Ɨ	RFL	-	before amputation												x
14		P. shermani	Ɨ	RFL	Zeugopod (2)		90	90	750	1140	14.0	-	-	-	-	-	x (l)
38		P. shermani		LFL	-		90	75	750	1140	13.3	-	-	-	-	-	x (t)
38		P. shermani		RFL	-	before amputation												x
38		P. shermani		RFL	Stylopod (3)		90	75	750	1140	13.3	-	-	-	-	-	x (l)
39		P. shermani	Ɨ	LFL	-	before amputation												(x)
39		P. shermani	Ɨ	LFL	-		90	100	750	1140	12.0	-	-	-	-	-
39		P. shermani	Ɨ	RFL	-	before amputation												x
39		P. shermani	Ɨ	RFL	Zeugopod (3)		90	100	750	1140	12.0	-	-	-	-	-
40		P. shermani	Ɨ	LFL	-		90	100	750	1140	13.4	-	-	-	-	-
40		P. shermani	Ɨ	RFL	Autopod (1)		90	100	750	1140	13.4	-	-	-	-	-
50		P. shermani		LFL	-		100	150	750	1140	12.9	90	100	750	1140	6.4	x (t)
50		P. shermani		RFL	Autopod (3)		100	150	750	1140	12.9	90	100	750	1140	6.4	x (l)

## Sheet: Tabelle1 (3)
						Methods					Anomalie
Specimen number	Species	Death	Limb	Level of Amputation	Note	CT scan unstained	CT scan double stained	3D Model	Clearing and staining	Histology	Level	Note	Sonstiges
27	Desmognathus aeneus		LFL	-	♀	x				x (Q)
27	Desmognathus aeneus		RFL	Stylopod (1)	♀	x				x	Stylo (H)	deformation		ü
28	Desmognathus aeneus		LFL	-	♀	x				x (Q)
28	Desmognathus aeneus		RFL	Stylopod (2)	♀	x				x	Stylo (H)	deformation		ü
29	Desmognathus aeneus		RFL	Zeugopod (1)	♀		x	x		x	Auto / Auto	5 digits / 9 carpals		ü
30	Desmognathus aeneus		LFL	-	♀		x	x		x (Q)			3D Rekonstruktion, normal mit 8 carpals
30	Desmognathus aeneus		RFL	Zeugopod (2)	♀		x	x		x	Zeugo (H)	Radius und Ulna verdickt		ü
1	Desmognathus monticola		LFL	-			x	x		x (Q)			3D Rekonstruktion, normal mit 8 carpals
1	Desmognathus monticola		RFL	Stylopod (1)			x	x		x	Stylo (H) ?	deformation - leicht ?		3D Model
3	Desmognathus monticola		LFL	-		x				x (Q)
3	Desmognathus monticola		RFL	Stylopod (2)		x				x	Stylo (H)	deformation - leicht		Histo neu
7	Desmognathus monticola		LFL	-		x				x (Q)
7	Desmognathus monticola		RFL	Zeugopod (3)		x				x	Zeugo (R+U) / Auto	deformation - leicht / 7 carpals + 2 leicht fused		ü
8	Desmognathus monticola		LFL	-			x	x		x (Q)
8	Desmognathus monticola		RFL	Autopod (1)			x	x		x	Auto	2-3-3-3 / 7 carpals		ü
9	Desmognathus monticola	Ɨ	RFL	Autopod (2)						x				Ɨ
10	Desmognathus monticola	Ɨ	RFL	Autopod (3)						x				Ɨ
19	Desmognathus monticola		RFL	-			x			x (Q)
19	Desmognathus monticola		LHL	-	LHL misses 5th toe		x	x		x	Auto	missing toe (2-3-4-4-) ( 8 tarsals)		3D hübsch machen
19	Desmognathus monticola		RHL	Zeugopod	co-lateral		x	x		x	Auto / Auto	missing toe (2-3-4-4-) / 10 tarsals		3D hübsch machen / CT gescannt neu
2	Desmognathus ocoee	Ɨ	LFL	-		x
2	Desmognathus ocoee	Ɨ	RFL	Stylopod (1)		x								Ɨ
4	Desmognathus ocoee		LFL	-		x				x (Q)
4	Desmognathus ocoee		RFL	Stylopod (2)		x				x	Stylo (H)	deformation / 7 carpals?	rechte Hand Anzahl Finger?	?
5	Desmognathus ocoee		LFL	-		x
5	Desmognathus ocoee		RFL	Zeugopod (1)		x				x	Zeugo (R+U)	deformation	rechte Hand Anzahl Finger?	ü
6	Desmognathus ocoee		LFL	-		x
6	Desmognathus ocoee		RFL	Zeugopod (2)		x	x			x (Q)	Zeugo (R+U)	deformation		3D model
15	Desmognathus ocoee		LFL	-		x
15	Desmognathus ocoee		RFL	Autopod (1)		x			x					ü
16	Desmognathus ocoee		LFL	-		x
16	Desmognathus ocoee		RFL	Autopod (2)		x	x	x		x	Auto / Auto	3 digits / 10 carpals		ü
17	Desmognathus ocoee		LFL	-		x	x				Zeugo (R)	Fraktur		nochmal ungefärbt anschauen/ gelb färben
17	Desmognathus ocoee		RFL	Stylopod (3)		x	x			x (Q)	Stylo (H)	durchgebrochen? / Fraktur		3 model
18	Desmognathus ocoee		LFL	-		x
18	Desmognathus ocoee		RFL	Zeugopod (3)		x			x		Zeugo (R+U)	deformation		ü	C+S Bild vertauscht
20	Desmognathus ocoee		LFL	Zeugopod (1)	co-lateral	x	x			x (Q)	Zeugo (R+U)	deformation (leicht?)		ü
20	Desmognathus ocoee		RFL	-	short digit 1	x	x	x		x	Stylo (H) / Auto	offenes Perichondrium, H gebrochen? / kurzer d1		ü
20	Desmognathus ocoee		LHL			x					x			?
21	Desmognathus ocoee		LFL			x								Grün - für nicht regenriert
21	Desmognathus ocoee		LHL	-	4th digit skinned with bone sticking out	x				(x)	Auto	4th toe not completly ossified yet	warum? RHL auch ossified	ü
21	Desmognathus ocoee		RHL	Zeugopod (2)	co-lateral	x				(x)	Zeugo (T+F)	Zeugo kurz oder dicker		ü
22	Desmognathus ocoee		LFL	Zeugopod (3)	co-lateral	x			x		Zeugo (R+U)	deformation, thickend		ungefärbt foto neu
22	Desmognathus ocoee		RFL	-	2nd digit shortened	x			x		Auto	2nd digit, 2nd phalange deformiert, short		C+S Auto
23	Desmognathus ocoee		LFL	Zeugopod (4)	co-lateral	x				x	zeugo	leichte deformation		ü
23	Desmognathus ocoee		RFL	-	hand is much smaller than left	x				x (Q)	Auto	2-3-3-2		ü
23	Desmognathus ocoee		LHL	-	skin bitten off around stylopod	x								ü
24	Desmognathus ocoee		LFL	-	all toes shortened	x	x	x		x	Stylo (H) / Auto	Frakture/ 2-3-3-3		ü
24	Desmognathus ocoee		RFL	Zeugopod (5)	co-lateral	x	x			x	Zeugo (R+U)	deformation		ü
25	Desmognathus ocoee		LFL	-	2nd digit bitten in middle [fresh wound], 4th digit maybe bitten	x				x (Q)				ü
25	Desmognathus ocoee		RFL	Zeugopod (6)	co-lateral	x				x	Zeugo / Auto	Deformation / hand noch nicht vollständig ossifiziert + 7 carpals, verwachsen	Phalangenanzahl korrekt	ü
26	Desmognathus ocoee		LFL	-	shortened and especially in stylopod area fat	x	x			x (Q)	Stylo (H)	severe deformation		ü
26	Desmognathus ocoee		RFL	-	2nd digit bite wound	x	x			x (Q)				ü
26	Desmognathus ocoee		LHL	-	first digit shortened	x				x				Histo Auto
26	Desmognathus ocoee		RHL	Zeugopod (7)	co-lateral	x				x	Zeugo (T+F) / Auto	Deformation, Autopod noch nicht ossifiziert / 6 carpals, digits short		3D aus Histo
31	Desmognathus ocoee		LFL	-		x
31	Desmognathus ocoee		RFL	Stylopod (1)	twofold amputation	x				(x)	Stylo (H) /Zeugo	Humerus shorter / Zeugo shorter		ü
32	Desmognathus ocoee	Ɨ	LFL	-		x
32	Desmognathus ocoee	Ɨ	RFL	Stylopod (2)	twofold amputation	x
33	Desmognathus ocoee		LFL	-		x
33	Desmognathus ocoee		RFL	Stylopod (3)	twofold amputation	x	x			x	Stylo (H)	deformation, dicker + kürzer, Auto nicht nicht voll ossifiziert		ü
34	Desmognathus ocoee	Ɨ	LFL	-		x
34	Desmognathus ocoee	Ɨ	RFL	Stylopod (4)	twofold amputation	x								Ɨ
35	Desmognathus ocoee		LFL	-		x
35	Desmognathus ocoee		RFL	Stylopod (5)	twofold amputation	x			x		Stylo (H)	deformation		ü
36	Desmognathus ocoee		LFL	-
36	Desmognathus ocoee		RFL	Stylopod (6)	twofold amputation		x			(x)	Stylo (H)	deformation		ü
37	Desmognathus ocoee		LFL	Zeugopod (8)	co-lateral	x	x			x (Q)	Zeugo (R+U)	deformation		ü
37	Desmognathus ocoee		RFL	-	digit 1 and 2 shortened	x	x	x			Stylo (H) ? / Auto?	gebrochen? / 10 Carpals		ü
51	D. quadramaculatus	Ɨ	RFL	Stylopod (1)										Ɨ
52	D. quadramaculatus		LFL	-		x				x (Q)
52	D. quadramaculatus		RFL	Stylopod (2)		x	x	x		x	Stylo (H)	deformation		ü
53	D. quadramaculatus		LFL	-		x
53	D. quadramaculatus		RFL	Stylopod (3)		x				x	Stylo (H)	deformation		ü
54	D. quadramaculatus		LFL	-		x
54	D. quadramaculatus		RFL	Zeugopod (1)		x				(x)	Zeugo (R+U)	deformation - leicht		ü
55	D. quadramaculatus	Ɨ	RFL	Zeugopod (2)						x				ü
56	D. quadramaculatus		LFL	-		x				x (Q)
56	D. quadramaculatus		RFL	Zeugopod (3)		x	x	x		x	Auto / Auto	3 digits / 6 carpals		ü
57	D. quadramaculatus	Ɨ	RFL	Autopod (1)						x				ü
58	D. quadramaculatus		LFL	-		x
58	D. quadramaculatus		RFL	Autopod (2)		x				x			8 carpals	ü
42	Plethodon metcalfi	Ɨ	RFL	Stylopod (1)										-
43	Plethodon metcalfi	Ɨ	RFL	Stylopod (2)										-
44	Plethodon metcalfi		LFL	-		x
44	Plethodon metcalfi		RFL	Stylopod (3)		x			x					C+S probieren
45	Plethodon metcalfi	Ɨ	RFL	Zeugopod (1)										-
46	Plethodon metcalfi	Ɨ	RFL	Zeugopod (2)										-
47	Plethodon metcalfi	Ɨ	RFL	Zeugopod (3)										-
48	Plethodon metcalfi		LFL	-		x
48	Plethodon metcalfi		RFL	Autopod (1)		x			x		Auto	3 digits		C+S probieren
49	Plethodon metcalfi		RFL	Autopod (2)			x	x		x	Auto	10 carpals		ü
11	Plethodon shermani		LFL	-		x
11	Plethodon shermani		RFL	Stylopod (1)		x	x	x		x	Stylo (H)	deformation		ü
12	Plethodon shermani	Ɨ	LFL	-		x
12	Plethodon shermani	Ɨ	RFL	Stylopod (2)		x								-
13	Plethodon shermani		LFL	-		x				x (Q)
13	Plethodon shermani		RFL	Zeugopod (1)		x				(x)	Zeugo (R+U)	deformation - leicht		ü
14	Plethodon shermani	Ɨ	LFL	-		x
14	Plethodon shermani	Ɨ	RFL	Zeugopod (2)		x				x				ü
38	Plethodon shermani		LFL	-		x				x (Q)
38	Plethodon shermani		RFL	Stylopod (3)		x				x		?		Histo
39	Plethodon shermani	Ɨ	LFL	-		x
39	Plethodon shermani	Ɨ	RFL	Zeugopod (3)		x								-
40	Plethodon shermani	Ɨ	LFL	-		x
40	Plethodon shermani	Ɨ	RFL	Autopod (1)		x								-
41	Plethodon shermani	Ɨ	LFL	-		x
41	Plethodon shermani	Ɨ	RFL	Autopod (2)		x								-
50	Plethodon shermani		LFL	-		x	x	x		x (Q)
50	Plethodon shermani		RFL	Autopod (3)		x	x	x		(x)	Autopod?	metacarpal 4 verdickt		ü

## Sheet: Tabelle3
Plethodontidae	Desmognathus	ocoee	DO #2	died	Amputation	LFL	RFL	LHL	RHL
Plethodontidae	Desmognathus	ocoee	DO #4		Stylo (H)	LFL	RFL	LHL	RHL	2019
Plethodontidae	Desmognathus	ocoee	DO #5		Zeugo (R+U)	LFL	RFL	LHL	RHL	2019
Plethodontidae	Desmognathus	ocoee	DO #6		Zeugo (R+U)	LFL	RFL	LHL	RHL	-	-
Plethodontidae	Desmognathus	ocoee	DO #15		Autopod (1)	LFL	RFL	LHL	RHL	2019
Plethodontidae	Desmognathus	ocoee	DO #16		Autopod (1)	LFL	RFL	LHL	RHL	2019
Plethodontidae	Desmognathus	ocoee	DO #17		Stylo (H)	LFL	RFL	LHL	RHL	2019
Plethodontidae	Desmognathus	ocoee	DO #18		Zeugo (R+U)	LFL	RFL	LHL	RHL	2019
Plethodontidae	Desmognathus	ocoee	DO #20		Zeugo (R+U)	LFL	RFL	LHL	RHL	2019
Plethodontidae	Desmognathus	ocoee	DO #21		Zeugo (F+T)	LFL	RFL	LHL	RHL	2019
Plethodontidae	Desmognathus	ocoee	DO #22		Zeugo (R+U)	LFL	RFL	LHL	RHL	2019
Plethodontidae	Desmognathus	ocoee	DO #23		Zeugo (R+U)	LFL	RFL	LHL	RHL		2015
Plethodontidae	Desmognathus	ocoee	DO #24		Zeugo (R+U)	LFL	RFL	LHL	RHL	2019
Plethodontidae	Desmognathus	ocoee	DO #25		Zeugo (R+U)	LFL	RFL	LHL	RHL	2019
Plethodontidae	Desmognathus	ocoee	DO #26		Zeugo (F+T)	LFL	RFL	LHL	RHL	2019
Plethodontidae	Desmognathus	ocoee	DO #31	Transcriptom		LFL	RFL	LHL	RHL
Plethodontidae	Desmognathus	ocoee	DO #32	Transcriptom		LFL	RFL	LHL	RHL
Plethodontidae	Desmognathus	ocoee	DO #33	Transcriptom		LFL	RFL	LHL	RHL
Plethodontidae	Desmognathus	ocoee	DO #34	Transcriptom		LFL	RFL	LHL	RHL
Plethodontidae	Desmognathus	ocoee	DO #35	Transcriptom		LFL	RFL	LHL	RHL
Plethodontidae	Desmognathus	ocoee	DO #36	Transcriptom		LFL	RFL	LHL	RHL
Plethodontidae	Desmognathus	ocoee	DO #37		Zeugo (R+U)	LFL	RFL	LHL	RHL		2015
amputiert				FL	HL
leichte Pathologie/ Verdickung		Amputationen:	Stylo	II
starke Pathologie			zeugo	I+III	II
Anomalie ohne Amputation			auto	II

## Sheet: Tabelle1 (2)
						Methods						Anomalie
Specimen number	Species	Death	Limb	Level of Amputation	Note	CT scan unstained	3D Model	CT scan double stained	3D Model	Clearing and staining	Histology	Level	Note	Sonstiges
27	Desmognathus aeneus		LFL	-	♀	x	x				x (Q)
27	Desmognathus aeneus		RFL	Stylopod (1)	♀	x	x				x	Stylo (H)	deformation		ü
28	Desmognathus aeneus		LFL	-	♀	x					x (Q)
28	Desmognathus aeneus		RFL	Stylopod (2)	♀	x	x				x	Stylo (H)	deformation		ü
29	Desmognathus aeneus		RFL	Zeugopod (1)	♀			x	x		x	Stylo/ Auto / Auto	Bruch/ 5 digits / 9 carpals		ü
30	Desmognathus aeneus		LFL	-	♀			x	x		x (Q)			3D Rekonstruktion, normal mit 8 carpals
30	Desmognathus aeneus		RFL	Zeugopod (2)	♀			x	x		x	Zeugo (H) / Auto	Radius und Ulna verdickt / 2-3-3-3		ü
1	Desmognathus monticola		LFL	-				x	x		x (Q)			3D Rekonstruktion, normal mit 8 carpals
1	Desmognathus monticola		RFL	Stylopod (1)				x	x		x	Stylo (H) ?	deformation/ Verdickung		3D Model
3	Desmognathus monticola		LFL	-		x	x				x (Q)
3	Desmognathus monticola		RFL	Stylopod (2)		x	x				x	Stylo (H)	deformation - leicht		Histo neu
3	Desmognathus monticola		LHL	-
3	Desmognathus monticola		RHL	?	?	?
7	Desmognathus monticola		LFL	-		x					x (Q)
7	Desmognathus monticola		RFL	Zeugopod (3)		x	x				x	Zeugo (R+U) / Auto	deformation - leicht / 7 carpals + 2 leicht fused		ü
8	Desmognathus monticola		LFL	-				x	x		x (Q)
8	Desmognathus monticola		RFL	Autopod (1)				x	x		x	Auto	2-3-3-3		ü
9	Desmognathus monticola	Ɨ	RFL	Autopod (2)							x				Ɨ
10	Desmognathus monticola	Ɨ	RFL	Autopod (3)							x				Ɨ
19	Desmognathus monticola		RFL	-				x			x (Q)
19	Desmognathus monticola		LHL	-	LHL misses 5th toe			x	x		x	Auto	missing toe (2-3-4-4-) ( 8 tarsals)		3D hübsch machen
19	Desmognathus monticola		RHL	Zeugopod	co-lateral			x	x		x	Auto / Auto	missing toe (2-3-4-4-) / 10 tarsals		3D hübsch machen / CT gescannt neu
2	Desmognathus ocoee	Ɨ	LFL	-		x
2	Desmognathus ocoee	Ɨ	RFL	Stylopod (1)		x									Ɨ
4	Desmognathus ocoee		LFL	-		x					x (Q)
4	Desmognathus ocoee		RFL	Stylopod (2)		x	x				x zerfetzt	Stylo (H)/ auto	deformation/ 2-3-3-3	rechte Hand Anzahl Fingerglieder	?
5	Desmognathus ocoee		LFL	-		x
5	Desmognathus ocoee		RFL	Zeugopod (1)		x	x				x	Zeugo (R+U) / Auto	deformation/ 2-3-3-3		ü
6	Desmognathus ocoee		LFL	-		x
6	Desmognathus ocoee		RFL	Zeugopod (2)		x		x			x (Q)	Zeugo (R+U)	deformation		3D model
15	Desmognathus ocoee		LFL	-		x
15	Desmognathus ocoee		RFL	Autopod (1)		x				x			carapal zu dünn?		ü
16	Desmognathus ocoee		LFL	-		x
16	Desmognathus ocoee		RFL	Autopod (2)		x		x	x		x	Auto / Auto	3 digits / 10 carpals		ü
17	Desmognathus ocoee		LFL	-		x	x	x				Zeugo (R)	Fraktur radius, Muskelabriss an humerus		nochmal ungefärbt anschauen/ gelb färben
17	Desmognathus ocoee		RFL	Stylopod (3)		x	x	x			x (Q)	Stylo (H)	durchgebrochen vor Amputationsstelle? / Fraktur		3 model
18	Desmognathus ocoee		LFL	-		x	x
18	Desmognathus ocoee		RFL	Zeugopod (3)		x	x			x		Zeugo (R+U)	deformation		ü	C+S Bild vertauscht
20	Desmognathus ocoee		LFL	Zeugopod (1)	co-lateral	x		x			x (Q)	Zeugo (R+U)	deformation (leicht?)		ü
20	Desmognathus ocoee		RFL	-	short digit 1	x	x	x	x		x	Stylo (H) / Auto	offenes Perichondrium, H gebrochen? / kurzer d1 (1-3-4-3)		ü
20	Desmognathus ocoee		LHL			x						x			?
21	Desmognathus ocoee		LFL	-									-
21	Desmognathus ocoee		RFL	-		x							-		Grün - für nicht regenriert
21	Desmognathus ocoee		LHL	-	4th digit skinned with bone sticking out	x	x				(x)	Auto	4th toe not ossified completly yet	warum? RHL auch ossified	ü
21	Desmognathus ocoee		RHL	Zeugopod (2)	co-lateral	x	x				(x)	Zeugo (T+F)	Zeugo kurz oder dicker		ü
22	Desmognathus ocoee		LFL	Zeugopod (3)	co-lateral	x				x		Zeugo (R+U)	deformation, thickend, 9 carpals		ungefärbt foto neu
22	Desmognathus ocoee		RFL	-	2nd digit shortened	x				x		Auto	-		C+S Auto
23	Desmognathus ocoee		LFL	Zeugopod (4)	co-lateral	x					x	zeugo	leichte deformation		ü
23	Desmognathus ocoee		RFL	-	hand is much smaller than left	x	x				x (Q)	Auto	2-3-3-2		ü
23	Desmognathus ocoee		LHL	-	skin bitten off around stylopod	x	x						-		ü
23	Desmognathus ocoee		RHL			x	x						-
24	Desmognathus ocoee		LFL	-	all toes shortened	x	x	x	x		x	Auto	2-3-3-3		ü
24	Desmognathus ocoee		RFL	Zeugopod (5)	co-lateral	x		x			x	Zeugo (R+U)	deformation		ü
25	Desmognathus ocoee		LFL	-	2nd digit bitten in middle [fresh wound], 4th digit maybe bitten	x					x (Q)		-		ü
25	Desmognathus ocoee		RFL	Zeugopod (6)	co-lateral	x					x	Zeugo / Auto	Deformation / hand noch nicht vollständig ossifiziert + 7 carpals, verwachsen	Phalangenanzahl korrekt	ü
26	Desmognathus ocoee		LFL	-	shortened and especially in stylopod area fat	x	x	x			x (Q)	Stylo (H)	Frakture, healed by callus?		ü
26	Desmognathus ocoee		RFL	-	2nd digit bite wound	x		x			x (Q)		-		ü
26	Desmognathus ocoee		LHL	-	first digit shortened	x					x		-		Histo Auto
26	Desmognathus ocoee		RHL	Zeugopod (7)	co-lateral	x					x	Zeugo (T+F) / Auto	Deformation, Autopod noch nicht ossifiziert / 6 carpals, digits short		3D aus Histo
31	Desmognathus ocoee		LFL	-		x
31	Desmognathus ocoee		RFL	Stylopod (1)	twofold amputation	x					(x)	Stylo (H) /Zeugo	Humerus shorter / Zeugo shorter		ü
32	Desmognathus ocoee	Ɨ	LFL	-		x
32	Desmognathus ocoee	Ɨ	RFL	Stylopod (2)	twofold amputation	x
33	Desmognathus ocoee		LFL	-		x
33	Desmognathus ocoee		RFL	Stylopod (3)	twofold amputation	x		x			x	Stylo (H)	deformation, dicker + kürzer, Auto nicht nicht voll ossifiziert		ü
34	Desmognathus ocoee	Ɨ	LFL	-		x
34	Desmognathus ocoee	Ɨ	RFL	Stylopod (4)	twofold amputation	x									Ɨ
35	Desmognathus ocoee		LFL	-		x
35	Desmognathus ocoee		RFL	Stylopod (5)	twofold amputation	x				x		Stylo (H)	deformation		ü
36	Desmognathus ocoee		LFL	-
36	Desmognathus ocoee		RFL	Stylopod (6)	twofold amputation			x			(x)	Stylo (H)	deformation		ü
37	Desmognathus ocoee		LFL	Zeugopod (8)	co-lateral	x		x			x (Q)?	Zeugo (R+U)	gebrochen Stylo? deformation		ü
37	Desmognathus ocoee		RFL	-	digit 1 and 2 shortened	x	x	x	x		x (Q)?	Stylo (H) ? / Auto?	gebrochen? / 9 Carpals		ü
51	D. quadramaculatus	Ɨ	RFL	Stylopod (1)											Ɨ
52	D. quadramaculatus		LFL	-		x					x (Q)
52	D. quadramaculatus		RFL	Stylopod (2)		x	x	x	x		x	Stylo (H)	deformation		ü
53	D. quadramaculatus		LFL	-		x	x	x	x
53	D. quadramaculatus		RFL	Stylopod (3)		x	x				x	Stylo (H)	deformation		ü
54	D. quadramaculatus		LFL	-		x
54	D. quadramaculatus		RFL	Zeugopod (1)		x	x				(x)	Zeugo (R+U)	deformation - leicht		ü
54	D. quadramaculatus		LHL					x	x			Autopod	1-2-3-1-2
55	D. quadramaculatus	Ɨ	RFL	Zeugopod (2)							x				ü
56	D. quadramaculatus		LFL	-		x					x (Q)
56	D. quadramaculatus		RFL	Zeugopod (3)		x		x	x		x	Zeugo/Auto / Auto	deformation/ 3 digits / 6 carpals		ü
57	D. quadramaculatus	Ɨ	RFL	Autopod (1)							x				ü
58	D. quadramaculatus		LFL	-		x
58	D. quadramaculatus		RFL	Autopod (2)		x					x	-	-	8 carpals	ü
42	Plethodon metcalfi	Ɨ	RFL	Stylopod (1)				x	x						-
43	Plethodon metcalfi	Ɨ	RFL	Stylopod (2)											-
44	Plethodon metcalfi		LFL	-		x	x
44	Plethodon metcalfi		RFL	Stylopod (3)		x	x			x					C+S probieren
45	Plethodon metcalfi	Ɨ	RFL	Zeugopod (1)											-
46	Plethodon metcalfi	Ɨ	RFL	Zeugopod (2)											-
47	Plethodon metcalfi	Ɨ	RFL	Zeugopod (3)											-
48	Plethodon metcalfi		LFL	-		x
48	Plethodon metcalfi		RFL	Autopod (1)		x	x			x		Auto	3 digits		C+S probieren
49	Plethodon metcalfi		RFL	Autopod (2)				x	x		x	Auto	10 carpals		ü
11	Plethodon shermani		LFL	-		x
11	Plethodon shermani		RFL	Stylopod (1)		x	x	x	x		x	Stylo (H)	deformation		ü
12	Plethodon shermani	Ɨ	LFL	-		x
12	Plethodon shermani	Ɨ	RFL	Stylopod (2)		x									-
13	Plethodon shermani		LFL	-		x					x (Q)
13	Plethodon shermani		RFL	Zeugopod (1)		x	x				(x)	Zeugo (R+U)	deformation - leicht		ü
14	Plethodon shermani	Ɨ	LFL	-		x
14	Plethodon shermani	Ɨ	RFL	Zeugopod (2)		x					x				ü
38	Plethodon shermani		LFL	-		x					x (Q)
38	Plethodon shermani		RFL	Stylopod (3)		x					x	Stylo (H)	deformation		Histo
39	Plethodon shermani	Ɨ	LFL	-		x
39	Plethodon shermani	Ɨ	RFL	Zeugopod (3)		x									-
40	Plethodon shermani	Ɨ	LFL	-		x
40	Plethodon shermani	Ɨ	RFL	Autopod (1)		x									-
41	Plethodon shermani	Ɨ	LFL	-		x
41	Plethodon shermani	Ɨ	RFL	Autopod (2)		x									-
50	Plethodon shermani		LFL	-		x	x	x	x		x (Q)
50	Plethodon shermani		RFL	Autopod (3)		x		x	x		(x)	Autopod?	metacarpal 4 verdickt		ü

## Sheet: Tabelle2
CT scans gefärbt
D aenus	29 RFL/ 9 carpals	30 RFL/ verdicktes zeugopod	30 RFL/ digit 3 missing phalange
D monti	1 RFL/ stylo verdickt	8 RFL/ digit 3 missing phalange
D ocoee	6 RFL/ verdicktes zeugopod	20 LFL/ verdicktes zeugopod	37 RFL/ 10 carpals
D quadra	52 RFL/ stylo verdickt	56 RFL/ 6 carpals
P metcalfi
P shermani	11 RFL/ stylopod verdickt

## Sheet: Übersicht Paper
	Specimen number	Species	Death	Limb	Level of Amputation	Note	CT scan unstained					CT scan double stained					Histology	Clearing and staining
							Voltage [kV]	Current [µA]	Exposure duration [ms]	Projections	Resulting Voxel size [µm]	Voltage [kV]	Current [µA]	Exposure duration [ms]	Projections	Resulting Voxel size [µm]
27	27	D. aeneus		LFL	-		90	90	750	1140	6.0	-	-	-	-	-	x (Q)
27		D. aeneus		RFL	-	before amputation												x
27		D. aeneus		RFL	Stylopod (1)	after regeneration	90	90	750	1140	6.0	-	-	-	-	-	x
28	28	D. aeneus		LFL	-		90	90	750	1140	5.0	-	-	-	-	-	x (Q)
28		D. aeneus		RFL	-	before amputation												x
28		D. aeneus		RFL	Stylopod (2)	after regeneration	90	90	750	1140	5.0	-	-	-	-	-	x
29	29	D. aeneus		RFL	-	before amputation												x
29		D. aeneus		RFL	Zeugopod (1)	after regeneration	-	-	-	-	-	100	135	1000	1140	3.3	x
30	30	D. aeneus		LFL	-		-	-	-	-	-	90	135	1000	1140	4.0
30		D. aeneus		RFL	-	before amputation												x
30		D. aeneus		RFL	Zeugopod (2)	after regeneration	-	-	-	-	-	90	135	1000	1140	3.7	x
1	1	D. monticola		LFL	-		-	-	-	-	-	100	135	1000	1140	4.7	x (Q)
1		D. monticola		RFL	-	before amputation												x
1		D. monticola		RFL	Stylopod (1)	after regeneration	-	-	-	-	-	100	135	1000	1140	4.7	x
3	3	D. monticola		LFL	-		90	90	750	1140	9.0	-	-	-	-	-	x (Q)
3		D. monticola		RFL	-	before amputation												x
3		D. monticola		RFL	Stylopod (2)	after regeneration	90	90	750	1140	9.0	-	-	-	-	-	x
3		D. monticola		RHL			-	-	-	-	-	80	80	750	1140	3.3
7	7	D. monticola		LFL	-		90	90	750	1140	11.0	-	-	-	-	-	x (Q)
7		D. monticola		RFL	-	before amputation												x
7		D. monticola		RFL	Zeugopod (3)	after regeneration	90	90	750	1140	11.0	-	-	-	-	-	x
8	8	D. monticola		LFL	-		-	-	-	-	-	90	100	750	1140	7.1	x (Q)
8		D. monticola		RFL	Autopod (1)	after regeneration	-	-	-	-	-	90	150	750	1140	6.6	x
9	9	D. monticola	Ɨ	RFL	Autopod (2)	after regeneration	-	-	-	-	-	-	-	-	-	-	x
10	10	D. monticola	Ɨ	RFL	Autopod (3)	after regeneration	-	-	-	-	-	-	-	-	-	-	x
19	19	D. monticola		RFL	-		-	-	-	-	-	90	100	750	1140	7.0	x (Q)
19		D. monticola		LHL	-	LHL misses 5th toe	-	-	-	-	-	90	80	750	1140	8.0	x
19		D. monticola		RHL	-	before amputation
19		D. monticola		RHL	Zeugopod	co-lateral, after amputation	-	-	-	-	-	90	80	750	1140	8.0	x
2		D. ocoee	Ɨ	LFL	-		90	100	750	1140	4.0	-	-	-	-	-
2		D. ocoee	Ɨ	RFL	-	before amputation												x
2		D. ocoee	Ɨ	RFL	Stylopod (1)	after regeneration	90	100	750	1140	4.0	-	-	-	-	-
4	4	D. ocoee		LFL	-		90	150	750	1140	5.7	-	-	-	-	-	x (Q)
4		D. ocoee		RFL	-	before amputation												x
4		D. ocoee		RFL	Stylopod (2)	after regeneration	90	150	750	1140	5.7	-	-	-	-	-	(x)
5	5	D. ocoee		LFL	-		100	100	750	1140	6.2	-	-	-	-	-					sp	4	LFL	RFL
5		D. ocoee		RFL	-	before amputation												(x)
5		D. ocoee		RFL	Zeugopod (1)	after regeneration	100	100	750	1140	6.2	-	-	-	-	-	x				zp	5	LFL	RFL
6	6	D. ocoee		LFL	-		90	90	750	1140	8.0	-	-	-	-	-					zp	6	LFL	RFL
6		D. ocoee		RFL	-	before amputation												x
6		D. ocoee		RFL	Zeugopod (2)	after regeneration	90	90	750	1140	8.0	90	100	750	1140	4.0	x (Q)				ap	15	LFL	RFL
15	15	D. ocoee		LFL	-		100	150	750	1140	6.4	-	-	-	-	-					ap	16	LFL	RFL
15		D. ocoee		RFL	Autopod (1)	after regeneration	100	150	750	1140	6.4	-	-	-	-	-		x			sp	17	LFL	RFL
16	16	D. ocoee		LFL	-		100	100	750	1140	7.5	-	-	-	-	-					zp	18	LFL	RFL
16		D. ocoee		RFL	Autopod (2)	after regeneration	100	100	750	1140	7.5	90	125	1000	1140	3.7	x			colateral	zp	20	LFL	RFL
17	17	D. ocoee		LFL	-		100	150	750	1140	4.3	100	150	750	1140	3.3				colateral	zp	21	LFL		LHL	RHL
17		D. ocoee		RFL	-	before amputation												x
17		D. ocoee		RFL	Stylopod (3)	after regeneration	100	150	750	1140	4.3	100	150	750	1140	3.3	x (Q)			colateral	zp	22	LFL	RFL
18	18	D. ocoee		LFL	-		100	150	750	1140	4.7	-	-	-	-	-				colateral	zp	23	LFL	RFL			2015
18		D. ocoee		RFL	-	before amputation												x
18		D. ocoee		RFL	Zeugopod (3)	after regeneration	100	150	750	1140	4.7	-	-	-	-	-		x		colateral	zp	24	LFL	RFL
20	20	D. ocoee		LFL	-	before amputation												x
20		D. ocoee		LFL	Zeugopod (1)	co-lateral, after amputation	90	150	750	1140	7.1	90	125	1000	1140	3.3	x (Q)			colateral	zp	25	LFL	RFL
20		D. ocoee		RFL	-	short digit 1	90	150	750	1140	7.1	90	125	1000	1140	2.9	x					26	LFL	RFL			2015
20		D. ocoee		LHL			90	150	750	1140	8.2	-	-	-	-	-						37	LFL	RFL
21	21	D. ocoee		LFL			90	90	750	1140	5.6	-	-	-	-	-
21		D. ocoee		LHL	-	4th digit skinned with bone sticking out	90	90	750	1140	7.6	-	-	-	-	-	x
21		D. ocoee		RHL	-	before amputation												x
21		D. ocoee		RHL	Zeugopod (2)	co-lateral, after amputation	90	90	750	1140	7.6	-	-	-	-	-	x
22	22	D. ocoee		LFL	-	before amputation												x
22		D. ocoee		LFL	Zeugopod (3)	co-lateral, after amputation	90	90	750	1140	7.4	-	-	-	-	-		x
22		D. ocoee		RFL	-	2nd digit shortened	90	90	750	1140	7.4	-	-	-	-	-		x
23	23	D. ocoee		LFL	-	before amputation												x
23		D. ocoee		LFL	Zeugopod (4)	co-lateral, after amputation	90	100	750	1140	5.4	-	-	-	-	-	x
23		D. ocoee		RFL	-	hand is much smaller than left	90	100	750	1140	5.4	-	-	-	-	-	x (Q)
23		D. ocoee		LHL	-	skin bitten off around stylopod	90	100	750	1140	7.0	-	-	-	-	-
24	24	D. ocoee		LFL	-	all toes shortened	100	135	750	1140	5.3	90	120	750	1140	4.8	x
24		D. ocoee		RFL	-	before amputation												x
24		D. ocoee		RFL	Zeugopod (5)	co-lateral, after amputation	100	135	750	1140	5.3	90	100	750	1140	4.8	x
25	25	D. ocoee		LFL	-	2nd digit bitten in middle [fresh wound], 4th digit maybe bitten	90	90	750	1140	5.6	-	-	-	-	-	x (Q)
25		D. ocoee		RFL	-	before amputation												x
25		D. ocoee		RFL	Zeugopod (6)	co-lateral, after amputation	90	90	750	1140	5.6	-	-	-	-	-	x
26	26	D. ocoee		LFL	-	stylopod area fat	90	90	750	1140	7.6	90	100	750	1140	6.0	x (Q)
26		D. ocoee		RFL	-	2nd digit bite wound	90	90	750	1140	7.6	90	100	750	1140	4.6	x (Q)
26		D. ocoee		LHL	-	first digit shortened	90	90	750	1140	8.0	-	-	-	-	-	x
26		D. ocoee		RHL	-	before amputation												x
26		D. ocoee		RHL	Zeugopod (7)	co-lateral, after amputation	90	90	750	1140	8.0	-	-	-	-	-	x
31		D. ocoee		LFL	-		90	100	750	1140	8.0	-	-	-	-	-
31		D. ocoee		RFL	Stylopod (1)	twofold amputation	90	100	750	1140	8.0	-	-	-	-	-	x
32		D. ocoee	Ɨ	LFL	-		90	90	750	1140	7.0	-	-	-	-	-
32		D. ocoee	Ɨ	RFL	Stylopod (2)	twofold amputation	90	90	750	1140	7.0	-	-	-	-	-
33		D. ocoee		LFL	-		100	135	750	1140	7.9	-	-	-	-	-
33		D. ocoee		RFL	Stylopod (3)	twofold amputation	100	135	750	1140	7.9	90	100	750	1140	3.3	x
34		D. ocoee	Ɨ	LFL	-		90	100	750	1140	7.6	-	-	-	-	-
34		D. ocoee	Ɨ	RFL	Stylopod (4)	twofold amputation	90	100	750	1140	7.6	-	-	-	-	-
35		D. ocoee		LFL	-		90	150	750	1140	7.0	-	-	-	-	-
35		D. ocoee		RFL	Stylopod (5)	twofold amputation	90	150	750	1140	7.0	-	-	-	-	-		x
36		D. ocoee		LFL	-		-	-	-	-	-	-	-	-	-	-
36		D. ocoee		RFL	Stylopod (6)	twofold amputation	-	-	-	-	-	100	135	1000	1140	2.7	x
37	37	D. ocoee		LFL	-	before amputation												x
37		D. ocoee		LFL	Zeugopod (8)	co-lateral, after amputation	90	90	750	1140	7.0	90	100	750	1140	4.6	x (Q)
37		D. ocoee		RFL	-	digit 1 and 2 shortened	90	90	750	1140	7.0	90	100	750	1140	4.6	x (Q)
51		D. quadramaculatus	Ɨ	RFL	-	before amputation												x
51		D. quadramaculatus	Ɨ	RFL	Stylopod (1)		-	-	-	-	-	-	-	-	-	-
52		D. quadramaculatus		LFL	-		90	90	750	1140	16.0	-	-	-	-	-	x (Q)
52		D. quadramaculatus		RFL	-	before amputation												x
52		D. quadramaculatus		RFL	Stylopod (2)		90	90	750	1140	16.0	90	150	750	1140	7.2	x
53		D. quadramaculatus		LFL	-		90	90	750	1140	16.6	-	-	-	-	-
53		D. quadramaculatus		RFL	-	before amputation												x
53		D. quadramaculatus		RFL	Stylopod (3)		90	90	750	1140	16.6	-	-	-	-	-	x
54		D. quadramaculatus		LFL	-		90	90	750	1140	15.0	-	-	-	-	-
54		D. quadramaculatus		RFL	-	before amputation												x
54		D. quadramaculatus		RFL	Zeugopod (1)		90	90	750	1140	15.0	-	-	-	-	-	x
55		D. quadramaculatus		RFL	-	before amputation												x
55		D. quadramaculatus	Ɨ	RFL	Zeugopod (2)		-	-	-	-	-	-	-	-	-	-	x
56		D. quadramaculatus		LFL	-		90	90	750	1140	14.0	-	-	-	-	-	x (Q)
56		D. quadramaculatus		RFL	-	before amputation												x
56		D. quadramaculatus		RFL	Zeugopod (3)		90	90	750	1140	14.0	90	150	750	1140	6.0	x
57		D. quadramaculatus	Ɨ	RFL	Autopod (1)		-	-	-	-	-	-	-	-	-	-	x
58		D. quadramaculatus		LFL	-		90	90	750	1140	15.0	-	-	-	-	-
58		D. quadramaculatus		RFL	Autopod (2)		90	90	750	1140	15.0	-	-	-	-	-	x
42		P. metcalfi	Ɨ	RFL		before amputation												x
42		P. metcalfi	Ɨ	RFL	Stylopod (1)		-	-	-	-	-	-	-	-	-	-
43		P. metcalfi	Ɨ	LFL		before amputation												(x)
43		P. metcalfi	Ɨ	RFL		before amputation												x
43		P. metcalfi	Ɨ	RFL	Stylopod (2)		-	-	-	-	-	-	-	-	-	-
44		P. metcalfi		LFL	-		90	100	750	1140	8.0	-	-	-	-	-
44		P. metcalfi		RFL	-	before amputation												x
44		P. metcalfi		RFL	Stylopod (3)		90	100	750	1140	8.0	-	-	-	-	-		x
45		P. metcalfi	Ɨ	RFL	-	before amputation												x
45		P. metcalfi	Ɨ	RFL	Zeugopod (1)		-	-	-	-	-	-	-	-	-	-
46		P. metcalfi	Ɨ	RFL	-	before amputation												x
46		P. metcalfi	Ɨ	RFL	Zeugopod (2)		-	-	-	-	-	-	-	-	-	-
47		P. metcalfi	Ɨ	RFL	-	before amputation												x
47		P. metcalfi	Ɨ	RFL	Zeugopod (3)		-	-	-	-	-	-	-	-	-	-
48		P. metcalfi		LFL	-		90	100	750	1140	8.0	-	-	-	-	-
48		P. metcalfi		RFL	Autopod (1)		90	100	750	1140	8.0	-	-	-	-	-		x
49		P. metcalfi		RFL	Autopod (2)		-	-	-	-	-	90	150	750	1140	7.1	x
11		P. shermani		LFL	-		100	135	750	1140	11.4	-	-	-	-	-
11		P. shermani		RFL	-	before amputation												x
11		P. shermani		RFL	Stylopod (1)		100	135	750	1140	11.4	90	100	750	1140	5.0	x
12		P. shermani	Ɨ	LFL	-		90	90	750	1140	8.0	-	-	-	-	-
12		P. shermani	Ɨ	RFL	-	before amputation												x
12		P. shermani	Ɨ	RFL	Stylopod (2)		90	90	750	1140	8.0	-	-	-	-	-
13		P. shermani		LFL	-		90	80	750	1140	13.0	-	-	-	-	-	x (Q)
13		P. shermani		RFL	-	before amputation												x
13		P. shermani		RFL	Zeugopod (1)		90	80	750	1140	13.0	-	-	-	-	-	x
14		P. shermani	Ɨ	LFL	-		90	90	750	1140	14.0	-	-	-	-	-
14		P. shermani	Ɨ	RFL	-	before amputation												x
14		P. shermani	Ɨ	RFL	Zeugopod (2)		90	90	750	1140	14.0	-	-	-	-	-	x
38		P. shermani		LFL	-		90	75	750	1140	13.3	-	-	-	-	-	x (Q)
38		P. shermani		RFL	-	before amputation												x
38		P. shermani		RFL	Stylopod (3)		90	75	750	1140	13.3	-	-	-	-	-	x
39		P. shermani	Ɨ	LFL	-	before amputation												(x)
39		P. shermani	Ɨ	LFL	-		90	100	750	1140	12.0	-	-	-	-	-
39		P. shermani	Ɨ	RFL	-	before amputation												x
39		P. shermani	Ɨ	RFL	Zeugopod (3)		90	100	750	1140	12.0	-	-	-	-	-
40		P. shermani	Ɨ	LFL	-		90	100	750	1140	13.4	-	-	-	-	-
40		P. shermani	Ɨ	RFL	Autopod (1)		90	100	750	1140	13.4	-	-	-	-	-
41		P. shermani	Ɨ	LFL	-		90	90	750	1140	10.0	-	-	-	-	-
41		P. shermani	Ɨ	RFL	Autopod (2)		90	90	750	1140	10.0	-	-	-	-	-
50		P. shermani		LFL	-		100	150	750	1140	12.9	90	100	750	1140	6.4	x (Q)
50		P. shermani		RFL	Autopod (3)		100	150	750	1140	12.9	90	100	750	1140	6.4	x

## Sheet: Übersicht Paper final
Specimen number	Species	Death	Limb	Level of Amputation	Note	CT scan unstained					CT scan double stained					Histology	Clearing and staining
						Voltage [kV]	Current [µA]	Exposure duration [ms]	Projections	Resulting Voxel size [µm]	Voltage [kV]	Current [µA]	Exposure duration [ms]	Projections	Resulting Voxel size [µm]
1	D. aeneus		LFL	-		90	90	750	1140	6.0	-	-	-	-	-	x (t)
	D. aeneus		RFL	-	before amputation												x
	D. aeneus		RFL	Stylopod (1)	after regeneration	90	90	750	1140	6.0	-	-	-	-	-	x (l)
2	D. aeneus		LFL	-		90	90	750	1140	5.0	-	-	-	-	-	x (t)
	D. aeneus		RFL	-	before amputation												x
	D. aeneus		RFL	Stylopod (2)	after regeneration	90	90	750	1140	5.0	-	-	-	-	-	x (l)
3	D. aeneus		RFL	-	before amputation												x
	D. aeneus		RFL	Zeugopod (1)	after regeneration	-	-	-	-	-	100	135	1000	1140	3.3	x (l)
4	D. aeneus		LFL	-		-	-	-	-	-	90	135	1000	1140	4.0
	D. aeneus		RFL	-	before amputation												x
	D. aeneus		RFL	Zeugopod (2)	after regeneration	-	-	-	-	-	90	135	1000	1140	3.7	x (l)
5	D. monticola		LFL	-		-	-	-	-	-	100	135	1000	1140	4.7	x (t)
	D. monticola		RFL	-	before amputation												x
	D. monticola		RFL	Stylopod (1)	after regeneration	-	-	-	-	-	100	135	1000	1140	4.7	x (l)
6	D. monticola		LFL	-		90	90	750	1140	9.0	-	-	-	-	-	x (t)
	D. monticola		RFL	-	before amputation												x
	D. monticola		RFL	Stylopod (2)	after regeneration	90	90	750	1140	9.0	-	-	-	-	-	x (l)
	D. monticola		RHL			-	-	-	-	-	80	80	750	1140	3.3
7	D. monticola		LFL	-		90	90	750	1140	11.0	-	-	-	-	-	x (t)
	D. monticola		RFL	-	before amputation												x
	D. monticola		RFL	Zeugopod (3)	after regeneration	90	90	750	1140	11.0	-	-	-	-	-	x (l)
8	D. monticola		LFL	-		-	-	-	-	-	90	100	750	1140	7.1	x (t)
	D. monticola		RFL	Autopod (1)	after regeneration	-	-	-	-	-	90	150	750	1140	6.6	x (l)
9	D. monticola	Ɨ	RFL	Autopod (2)	after regeneration	-	-	-	-	-	-	-	-	-	-	x (l)
10	D. monticola	Ɨ	RFL	Autopod (3)	after regeneration	-	-	-	-	-	-	-	-	-	-	x (l)
11	D. monticola		RFL	-		-	-	-	-	-	90	100	750	1140	7.0	x (t)
	D. monticola		LHL	-	LHL misses 5th toe	-	-	-	-	-	90	80	750	1140	8.0	x (l)
	D. monticola		RHL	-	before amputation
	D. monticola		RHL	Zeugopod	co-lateral, after amputation	-	-	-	-	-	90	80	750	1140	8.0	x (l)
12	D. ocoee		LFL	-		90	150	750	1140	5.7	-	-	-	-	-	x (t)
	D. ocoee		RFL	-	before amputation												x
	D. ocoee		RFL	Stylopod (2)	after regeneration	90	150	750	1140	5.7	-	-	-	-	-	x (l)
13	D. ocoee		LFL	-		100	100	750	1140	6.2	-	-	-	-	-
	D. ocoee		RFL	-	before amputation												(x)
	D. ocoee		RFL	Zeugopod (1)	after regeneration	100	100	750	1140	6.2	-	-	-	-	-	x (l)
14	D. ocoee		LFL	-		90	90	750	1140	8.0	-	-	-	-	-
	D. ocoee		RFL	-	before amputation												x
	D. ocoee		RFL	Zeugopod (2)	after regeneration	90	90	750	1140	8.0	90	100	750	1140	4.0	x (t)
15	D. ocoee		LFL	-		100	150	750	1140	6.4	-	-	-	-	-
	D. ocoee		RFL	Autopod (1)	after regeneration	100	150	750	1140	6.4	-	-	-	-	-		x
16	D. ocoee		LFL	-		100	100	750	1140	7.5	-	-	-	-	-
	D. ocoee		RFL	Autopod (2)	after regeneration	100	100	750	1140	7.5	90	125	1000	1140	3.7	x (l)
17	D. ocoee		LFL	-		100	150	750	1140	4.3	100	150	750	1140	3.3
	D. ocoee		RFL	-	before amputation												x
	D. ocoee		RFL	Stylopod (3)	after regeneration	100	150	750	1140	4.3	100	150	750	1140	3.3	x (t)
18	D. ocoee		LFL	-		100	150	750	1140	4.7	-	-	-	-	-
	D. ocoee		RFL	-	before amputation												x
	D. ocoee		RFL	Zeugopod (3)	after regeneration	100	150	750	1140	4.7	-	-	-	-	-		x
19	D. ocoee		LFL	-	before amputation												x
	D. ocoee		LFL	Zeugopod (1)	co-lateral, after amputation	90	150	750	1140	7.1	90	125	1000	1140	3.3	x (t)
	D. ocoee		RFL	-	short digit 1	90	150	750	1140	7.1	90	125	1000	1140	2.9	x (l)
	D. ocoee		LHL			90	150	750	1140	8.2	-	-	-	-	-
20	D. ocoee		LFL			90	90	750	1140	5.6	-	-	-	-	-
	D. ocoee		LHL	-	4th digit skinned with bone sticking out	90	90	750	1140	7.6	-	-	-	-	-	x (l)
	D. ocoee		RHL	-	before amputation												x
	D. ocoee		RHL	Zeugopod (2)	co-lateral, after amputation	90	90	750	1140	7.6	-	-	-	-	-	x (l)
21	D. ocoee		LFL	-	before amputation												x
	D. ocoee		LFL	Zeugopod (3)	co-lateral, after amputation	90	90	750	1140	7.4	-	-	-	-	-		x
	D. ocoee		RFL	-	2nd digit shortened	90	90	750	1140	7.4	-	-	-	-	-		x
22	D. ocoee		LFL	-	before amputation												x
	D. ocoee		LFL	Zeugopod (4)	co-lateral, after amputation	90	100	750	1140	5.4	-	-	-	-	-	x (l)
	D. ocoee		RFL	-	hand is much smaller than left	90	100	750	1140	5.4	-	-	-	-	-	x (t)
	D. ocoee		LHL	-	skin bitten off around stylopod	90	100	750	1140	7.0	-	-	-	-	-
23	D. ocoee		LFL	-	all toes shortened	100	135	750	1140	5.3	90	120	750	1140	4.8	x (l)
	D. ocoee		RFL	-	before amputation												x
	D. ocoee		RFL	Zeugopod (5)	co-lateral, after amputation	100	135	750	1140	5.3	90	100	750	1140	4.8	x (l)
24	D. ocoee		LFL	-	2nd digit bitten in middle [fresh wound], 4th digit maybe bitten	90	90	750	1140	5.6	-	-	-	-	-	x (t)
	D. ocoee		RFL	-	before amputation												x
	D. ocoee		RFL	Zeugopod (6)	co-lateral, after amputation	90	90	750	1140	5.6	-	-	-	-	-	x (l)
25	D. ocoee		LFL	-	stylopod area fat	90	90	750	1140	7.6	90	100	750	1140	6.0	x (t)
	D. ocoee		RFL	-	2nd digit bite wound	90	90	750	1140	7.6	90	100	750	1140	4.6	x (t)
	D. ocoee		LHL	-	first digit shortened	90	90	750	1140	8.0	-	-	-	-	-	x (l)
	D. ocoee		RHL	-	before amputation												x
	D. ocoee		RHL	Zeugopod (7)	co-lateral, after amputation	90	90	750	1140	8.0	-	-	-	-	-	x (l)
26	D. ocoee		LFL	-	before amputation												x
	D. ocoee		LFL	Zeugopod (8)	co-lateral, after amputation	90	90	750	1140	7.0	90	100	750	1140	4.6	x (t)
	D. ocoee		RFL	-	digit 1 and 2 shortened	90	90	750	1140	7.0	90	100	750	1140	4.6	x (t)
27	D. quadramaculatus	Ɨ	RFL	-	before amputation												x
	D. quadramaculatus	Ɨ	RFL	Stylopod (1)		-	-	-	-	-	-	-	-	-	-
28	D. quadramaculatus		LFL	-		90	90	750	1140	16.0	-	-	-	-	-	x (t)
	D. quadramaculatus		RFL	-	before amputation												x
	D. quadramaculatus		RFL	Stylopod (2)		90	90	750	1140	16.0	90	150	750	1140	7.2	x (l)
29	D. quadramaculatus		LFL	-		90	90	750	1140	16.6	-	-	-	-	-
	D. quadramaculatus		RFL	-	before amputation												x
	D. quadramaculatus		RFL	Stylopod (3)		90	90	750	1140	16.6	-	-	-	-	-	x (l)
30	D. quadramaculatus		LFL	-		90	90	750	1140	15.0	-	-	-	-	-
	D. quadramaculatus		RFL	-	before amputation												x
	D. quadramaculatus		RFL	Zeugopod (1)		90	90	750	1140	15.0	-	-	-	-	-	x (l)
31	D. quadramaculatus		RFL	-	before amputation												x
	D. quadramaculatus	Ɨ	RFL	Zeugopod (2)		-	-	-	-	-	-	-	-	-	-	x (l)
32	D. quadramaculatus		LFL	-		90	90	750	1140	14.0	-	-	-	-	-	x (t)
	D. quadramaculatus		RFL	-	before amputation												x
	D. quadramaculatus		RFL	Zeugopod (3)		90	90	750	1140	14.0	90	150	750	1140	6.0	x (l)
33	D. quadramaculatus	Ɨ	RFL	Autopod (1)		-	-	-	-	-	-	-	-	-	-	x (l)
34	D. quadramaculatus		LFL	-		90	90	750	1140	15.0	-	-	-	-	-
	D. quadramaculatus		RFL	Autopod (2)		90	90	750	1140	15.0	-	-	-	-	-	x (l)
35	P. metcalfi	Ɨ	RFL		before amputation												x
	P. metcalfi	Ɨ	RFL	Stylopod (1)		-	-	-	-	-	-	-	-	-	-
36	P. metcalfi	Ɨ	LFL		before amputation												(x)
	P. metcalfi	Ɨ	RFL		before amputation												x
	P. metcalfi	Ɨ	RFL	Stylopod (2)		-	-	-	-	-	-	-	-	-	-
37	P. metcalfi		LFL	-		90	100	750	1140	8.0	-	-	-	-	-
	P. metcalfi		RFL	-	before amputation												x
	P. metcalfi		RFL	Stylopod (3)		90	100	750	1140	8.0	-	-	-	-	-		x
38	P. metcalfi	Ɨ	RFL	-	before amputation												x
	P. metcalfi	Ɨ	RFL	Zeugopod (1)		-	-	-	-	-	-	-	-	-	-
39	P. metcalfi	Ɨ	RFL	-	before amputation												x
	P. metcalfi	Ɨ	RFL	Zeugopod (2)		-	-	-	-	-	-	-	-	-	-
40	P. metcalfi	Ɨ	RFL	-	before amputation												x
	P. metcalfi	Ɨ	RFL	Zeugopod (3)		-	-	-	-	-	-	-	-	-	-
41	P. metcalfi		LFL	-		90	100	750	1140	8.0	-	-	-	-	-
	P. metcalfi		RFL	Autopod (1)		90	100	750	1140	8.0	-	-	-	-	-		x
42	P. metcalfi		RFL	Autopod (2)		-	-	-	-	-	90	150	750	1140	7.1	x (l)
43	P. shermani		LFL	-		100	135	750	1140	11.4	-	-	-	-	-
	P. shermani		RFL	-	before amputation												x
	P. shermani		RFL	Stylopod (1)		100	135	750	1140	11.4	90	100	750	1140	5.0	x (l)
44	P. shermani	Ɨ	LFL	-		90	90	750	1140	8.0	-	-	-	-	-
	P. shermani	Ɨ	RFL	-	before amputation												x
	P. shermani	Ɨ	RFL	Stylopod (2)		90	90	750	1140	8.0	-	-	-	-	-
45	P. shermani		LFL	-		90	80	750	1140	13.0	-	-	-	-	-	x (t)
	P. shermani		RFL	-	before amputation												x
	P. shermani		RFL	Zeugopod (1)		90	80	750	1140	13.0	-	-	-	-	-	x (l)
46	P. shermani	Ɨ	LFL	-		90	90	750	1140	14.0	-	-	-	-	-
	P. shermani	Ɨ	RFL	-	before amputation												x
	P. shermani	Ɨ	RFL	Zeugopod (2)		90	90	750	1140	14.0	-	-	-	-	-	x (l)
47	P. shermani		LFL	-		90	75	750	1140	13.3	-	-	-	-	-	x (t)
	P. shermani		RFL	-	before amputation												x
	P. shermani		RFL	Stylopod (3)		90	75	750	1140	13.3	-	-	-	-	-	x (l)
48	P. shermani	Ɨ	LFL	-	before amputation												(x)
	P. shermani	Ɨ	LFL	-		90	100	750	1140	12.0	-	-	-	-	-
	P. shermani	Ɨ	RFL	-	before amputation												x
	P. shermani	Ɨ	RFL	Zeugopod (3)		90	100	750	1140	12.0	-	-	-	-	-
49	P. shermani	Ɨ	LFL	-		90	100	750	1140	13.4	-	-	-	-	-
	P. shermani	Ɨ	RFL	Autopod (1)		90	100	750	1140	13.4	-	-	-	-	-
50	P. shermani		LFL	-		100	150	750	1140	12.9	90	100	750	1140	6.4	x (t)
	P. shermani		RFL	Autopod (3)		100	150	750	1140	12.9	90	100	750	1140	6.4	x (l)
